# Supplementary material for: Reducing Myosin II and ATP-Dependent Mechanical Activity Increases Order and Stability of Intracellular Organelles
Source: Int J Mol Sci. 2021 Sep 26;22(19):10369. doi: 10.3390/ijms221910369 (PMC8508806; doi:10.3390/ijms221910369)
Supplement: Supplementary file 1 [file ijms-22-10369-s001.zip]

Archive with 1 entries (1 files):
- ijms-1362359-supplementary.pdf
